# Supplementary material for: Intestinal-derived FGF15 protects against deleterious effects of vertical sleeve gastrectomy in mice
Source: Nat Commun. 2021 Aug 6;12:4768. doi: 10.1038/s41467-021-24914-y (PMC8346483; doi:10.1038/s41467-021-24914-y)
Supplement: Supplementary file 3 — Source Data [file 41467_2021_24914_MOESM3_ESM.xlsx]

## Sheet: 1a
	Sham -duod	VSG -duod	Sham -jejun	VSG -jejun	Sham -ileum	VSG -ileum
	5.60106e-06	1.31638e-05	0.000280831	0.000263118	0.00276854	0.0962725
	1.79256e-07	0	0.0100973	0.00288422	0.097958	0.437757
	5.48975e-06	7.59063e-07	0.000130408	0.00218983	0.00165398	0.289017
	7.36794e-06	6.54188e-10	0.000938334	8.96198e-05	0.00712388	0.570614
	3.50474e-06	0	0.000455957	0.000406975	0.130056	0.154584
	0.000149786	0	0.00139887	0.00313926	0.110285	0.199077
	1.74317e-06		7.08679e-05		0.0934966

## Sheet: 1c
	Time (weeks)	WT (n=14)														FGF15INT-KO (n=13)
	0	17.67	18.75	18.69	19.15	20.61	20.25	24.13	19.23	23.46	17.69	18.11	19.65	21.16	19.1	19.04	19.17	19.91	19.87	21.34	19.55	19.32	20.58	21.04	20.16	17.81	20.65	17.62
	1	20.64	19.96	21.44	21.3	23.08	22.76	25.34	21.96	24.56	21.24	20.4	21.96	22.48	20.32	21.24	22.28	23.38	22.52	23.56	22.36	22.44	22.24	23.62	22.06	20.24	22.6	19.86
	2	23.52	22.5	21.42	21.8	22.9	24.04	25.68	23.4	24.58	24.32	21.68	22.6	23.98	20.62	22.98	22.72	24.22	22.7	24.18	23.42	22.54	24.88	22.46	24.05	22.12	23.28	21.34
	3	26.32	24.94	22.72	21.5	23.74	25.38	26.96	25.22	27.14	25.96	21.84	22.82	25	21.92	23.86	24.6	25.18	23.32	25.2	25.5	23.74	23	24.16	25.02	22.92	25.14	22.72
	4	27.96	25.74	25.48	23.12	26.88	27	28.46	26.93	29.46	26.64	24.94	22.8	26.88	23.68	25.3	25.12	27.78	24.82	27.1	26.76	25.24	25.12	25.82	27.02	24.82	25.52	23.48
	5	29.8	26.14	26.62	24.48	25.26	28.4	29.48	29.22	30.82	27.36	28.32	24.34	28.18	25.41	27.38	26.62	29.06	25.24	28.6	28.98	26.52	27	27.9	28.06	26.26	27	25.12
	6	30.06	27.32	29.3	24.82	31.8	29.94	30.74	30.36	32.3	28.78	30.52	25.26	28.46	26.68	28.98	26.92	31.14	27.96	30.22	31.36	28.16	28.86	29.7	29.22	28.06	27.94	26.9
	7	33.56	28.56	31.78	26.02	34.96	31.78	32	32.52	33.72	30.84	32.96	26.34	29.5	28.56	30.96	28.26	31.66	28.72	32.42	32.64	29.1	31.98	31.88	30.68	28.6	29.7	27.8
	8	33.22	28.3	31.92	28.3	33.6	32.08	31.92	31.48	34.68	31.24	34.96	27.84	30.34	28.36	31	27.36	32.44	28.82	33.46	32.9	29.42	30.56	32.2	31.94	28.9	27.42	30.3

## Sheet: 1d
	Time (weeks)	WT (n=14)														FGF15INT-KO (n=13)
	1	125.504	117.554	101.23	104.516	109.71	119.462	121.052	104.516	124.338	115.752	na	115.752	117.448	108.332	104.41	107.696	109.816	111.724	103.35	108.12	108.968	105.788	104.94	na	118.72	107.06	111.3
	2	91.796	37.63	74.518	67.098	85.33	89.146	83.634	75.79	91.69	102.078	na	103.35	80.03	79.394	69.112	86.072	82.15	87.238	78.864	83.74	85.966	83.21	76.214	na	85.436	83.952	85.489
	3	57.982	84.906	92.22	84.058	102.502	93.174	100.806	83.846	95.188	108.226	82.15	116.282	77.274	92.538	87.132	78.016	82.574	99.746	86.92	93.068	89.464	89.676	90.1	105.152	93.386	87.874	85.542
	4	100.382	88.192	89.676	89.57	112.89	92.326	101.654	95.718	114.056	106.53	89.146	126.776	92.326	98.58	90.312	87.98	98.474	98.686	85.86	94.87	106	100.806	94.764	109.922	94.552	99.428	94.87
	5	82.68	na	95.294	76.744	103.244	89.888	94.87	85.966	98.474	101.972	87.132	87.874	86.708	80.613	83.952	73.034	94.446	99.216	88.722	94.128	102.184	na	89.888	103.032	88.51	98.262	93.81
	6	102.078	89.782	91.584	75.366	102.184	86.602	92.538	87.026	103.668	95.506	89.358	99.216	81.514	80.03	86.178	79.712	83.422	85.754	82.68	96.036	89.782	na	95.4	100.488	90.524	89.57	88.404
		NA means no measurement was taken due to food shredding

## Sheet: 1e
	Time (weeks)	WT Sham (n=6)							WT VSG (n=8)									FGF15INT-KO Sham (n=8)									FGF15INT-KO VSG (n=5)
	0	33.22	28.3	31.92	28.3	33.6	32.08		31.92	28.36	31.48	34.68	31.24	34.96	27.84	30.34		31	27.36	30.3	32.44	28.82	33.46	32.9	29.42		30.56	32.2	31.94	28.9	27.42
	1	30.92	26.51	30.91	26.09	32.37	32.2		31.11	26.25	30.77	33.33	29.37	33.88	26.01	28.82		29.73	25.98	28.28	30.92	27.24	32.46	30.77	28.62		29.15	31.42	30.89	28.37	30.55
	2	31.12	26.24	27.66	21.8	30.7	31.31		28.34	24.68	28.02	29.42	26.64	31.36	23.79	26.97		30.2	26.6	27.9	29.36	27.88	31.24	29.1	28.02		26.94	26.32	27.06	25.58	27.55
	3	35.24	28.58	29.28	24.86	33.84	31.96		28.2	25.14	28.34	29.14	27.26	33.02	23.72	28.04		34.14	26.8	28.62	30.22	29.24	33	30.18	26.54		26.94	24.36	26.76	25.56	27.02
	4	35.76	29.54	32.12	25.62	35.56	33.46		29.88	25.44	29.06	32.14	29.88	35.72	24.08	29.1		34.58	26.84	29.42	32.18	29.88	34.1	32	28.2		25.48	24.48	27.16	26.48	27.18
	5	37.9	30.52	33.34	27.76	38.46	36.12		30.62	25.3	29	33.54	29.2	34.5	24.52	31.36		35.46	27.24	30.32	35.2	29.82	36.08	34.62	30.94		26	26.04	27.06	26.95	27.24
	6	37.36	32	na	27.66	42.74	37		30.16	26.36	28.14	33.02	29.66	33.14	25.38	30.3		36.66	28.18	31.76	37.2	31.42	39.04	35.1	27.88		25.68	25.02	26.8	25.5	25.48
	7	40.3	32.76	36.09	27.94	44.58	37.6		29.42	26.36	28.62	33.72	31.5	33.16	26.54	31.5		36.9	28.98	33.66	38.64	32.52	40.66	35.88	29.3		25.46	24.34	26.44	28.34	24.86
	8	38.16	31.74	34.52	27.18	43.14	36.82		28.48	26.54	27.28	30.84	30.34	31.48	25.14	30.22		35.74	28.34	33	37.72	31.84	39.98	34.88	28.66		23.34	23.18	25.88	24.32	22.8
	9	42.8	34.98	36.94	28.4	44.24	38.78		30.1	26.56	27.46	31.66	29.14	33.8	26	35.34		37.34	28.66	35.04	39.62	34.04	42.18	36.46	31.86		22.54	22.48	24.68	24.88	21.9
	10	41.02	33.76	37.44	29.38	43.12	39.12		31.02	26.3	26.88	33	28.64	34.76	25.74	32.04		36.66	29.22	33.64	40.64	34.42	42.32	37.42	32.28		22.58	21.44	24.28	24.56	20.12
	11	42.68	34.36	35.96	29.38	43.12	41.1		32.48	27.96	28.16	32.54	27.64	33.6	25.6	32.76		37.56	29.66	33.7	41.5	34.7	44.46	37.44	32.18		22	22.72	23.8	24.92	20.4
	12	45.38	33.8	36.06	29.57	43.36	41.37		32.94	27.05	27.19	32.64	27.79	33.79	25.61	33.12		36.27	29.18	33.38	40.48	34.82	44.13	37.91	32.18		22.8	22.26	22.78	24.68	20.4

## Sheet: 1f
	Time (weeks)	WT Sham (n=6)							WT VSG (n=8)									FGF15INT-KO Sham (n=8)									FGF15INT-KO VSG (n=5)
Tamoxifen	0	1.75	1.51	1.63	1.27	1.61	1.62		1.46	1.73	1.44	1.67	2.06	1.41	1.58	1.45		1.81	1.68	1.74	1.56	1.68	1.57	1.38	1.59		1.59	1.68	1.67	1.56	1.52
week before surgery	8	10.55	6.97	10.11	5.66	11.17	9.49		8.42	7.22	8.85	10.61	8.03	11.81	5.64	6.71		7.8	6.59	5.77	9.05	6.54	10.45	9.57	6.44		8.18	9.62	9.35	6.76	7.63
2 weeks post SX	11	11.5	7.12	8.18	4.38	11.28	9.41		5.15	2.79	5.2	6	4.94	10.64	2.68	4.22		10.29	5.04	6.02	6.73	5.49	9.42	6.87	3.08		3.79	2.92	4.63	3.65	3.91
6 weeks post SX	15	14.67	9.86	11.7	7.04	18.59	13.17		5.82	3.33	5.01	8.73	6.5	10.17	4.09	5.89		11.56	6.36	8.84	12.64	8.78	14.93	10.81	4.64		2.97	3.06	4.14	2.62	2.86
10 weeks post SX	19	16.53	10.26	11.69	5.71	17.35	14.99		5.6	2.74	3.42	7.36	3.35	9.33	2.85	6.84		11.78	5.91	9.14	14.88	10.04	17.63	11.74	6.21		1.82	1.95	2.94	2.75	1.04
12 weeks post SX	21	18.96	11.27	12.84	7.69	18.03	16.39		8.24	4.16	3.64	8.45	3.11	10.33	3.79	6.8		11.95	6.65	9.96	15.25	10.96	18.69	12.96	7.21		2.77	2.41	3.51	2.76	1.67

## Sheet: 1g
	Time (weeks)	WT Sham (n=6)							WT VSG (n=8)									FGF15INT-KO Sham (n=8)									FGF15INT-KO VSG (n=5)
Tamoxifen	0	13.69	15.21	15.3	15.74	17.49	16.61		20.54	15.66	16.37	19.54	13.95	15	16.61	17.6		15.44	16.03	14.68	16.61	16.4	17.96	16.17	15.7		17.24	17.26	16.68	14.65	16.6
week before surgery	8	19.09	18.19	18.82	17.91	19.37	19.28		20.17	18.99	19.74	20.45	19.74	19.73	18.69	20.75		19.44	18.35	19.4	20.06	18.57	20.01	20.18	20.01		19.33	19.13	19.32	18.8	20.03
2 weeks post SX	11	19.79	18.39	18.6	16.95	19.49	19		19.57	18.69	19.12	20.06	19.46	18.9	17.38	19.74		19.67	18.38	18.57	20.64	19.47	19.33	19.86	19.63		18.64	18.14	18.21	19.03	18.94
6 weeks post SX	15	20.32	18.57	19.24	16.47	20.52	19.99		20.26	19.21	20.25	19.9	19.89	17.58	18.79	20.14		20.39	19.11	19.79	21.7	20.17	20.71	20.89	20.34		18.47	17.93	18.9	17.86	17.84
10 weeks post SX	19	20.89	19.49	19.48	19.19	18.04	20.97		20.02	19.51	20.11	20.4	20.88	19.77	17.66	21.27		20.97	19.48	20.7	22.04	20.59	22.35	21.02	21.71		16.9	16.15	17.08	18.4	14.81
12 weeks post SX	21	21.22	19.19	19.58	19.26	20.77	20.56		21.46	19.92	20.22	20.69	21.47	20.02	16.38	16.94		20.48	19.17	19.67	21.59	20.6	21.02	20.79	20.88		17.38	17	14.44	16.28	13.74

## Sheet: 1h
	Control Sham	Control VSG	FGF15INT-KO Sham	FGF15INT-KO VSG
	681.421	576.163	691.173	745.816
	665.282	601.55	524.382	608.016
	635.523	670.102	620.153	608.454
	597.151	652.483	724.351	517.015
	738.502	572.188	600.384	711.843
	627.944	628.103	716.083
		526.502	660.963
		558.726	638.432

## Sheet: 1i
	Control Sham	Control VSG	FGF15INT-KO Sham	FGF15INT-KO VSG
	6.97447	-3.56588	4.08851	-5.39639
	2.10891	-2.71481	1.74712	-8.60905
	-0.582479	-2.75182	3.68968	-7.66327
	-3.21268	-0.795343	4.55438	-0.070349
	8.46214	1.01008	3.46249	-6.03441
	4.63368	-3.76877	5.91093
		-1.7258	1.17312
		0.419174	3.71921

## Sheet: 1j
	Control Sham	Control VSG	FGF15INT-KO Sham	FGF15INT-KO VSG
	11.938	9.854	14.648	14.506
	9.482	12.727	9.512	12.951
	12.712	7.354	10.435	13.561
	11.417	11.313	11.626	12.511
	12.043	9.646	11.812	12.139
	8.098	10.718	12.861
		12.444	11.536
		12.936	11.194

## Sheet: 1k
	Control Sham	Control VSG	FGF15INT-KO Sham	FGF15INT-KO VSG
	1.197	0.898	1.335	0.519
	1.073	1.377	0.844	0.829
	1.096	1.008	1.015	0.732
	1.115	0.857	1.06	0.651
	1.106	0.972	1.035	0.785
	0.758	1.038	1.247
		1.13	0.909
		1.081	1.211

[truncated: 113 more sheets: 1l, 2b, 2c, 2d, 2e, 2f, 2g, 2i, 2j, 2k, 2o, 2p, 2q, 3a, 3b, 3c, 3d, 3e, 3f, 3g …]
